# Supplementary material for: Physiological Roles and Mechanisms of Action of Class I TCP Transcription Factors
Source: Int J Mol Sci. 2023 Mar 12;24(6):5437. doi: 10.3390/ijms24065437 (PMC10049435; doi:10.3390/ijms24065437)
Supplement: Supplementary file 1 [file ijms-24-05437-s001.zip]

Archive with 1 entries (1 files):
- ijms-2158672-supplementary.pdf
